# Supplementary material for: Gels That Serve as Mucus Simulants: A Review
Source: Gels. 2023 Jul 7;9(7):555. doi: 10.3390/gels9070555 (PMC10379079; doi:10.3390/gels9070555)
Supplement: Supplementary file 1 [file gels-09-00555-s001.zip]

Archive with 1 entries (1 files):
- gels-2455077-supplementary.pdf
